# Supplementary material for: Colocasia kachinensis, a new species of Araceae from Myanmar
Source: PhytoKeys. 2020 Jan 10;138:41–7. doi: 10.3897/phytokeys.138.36769 (PMC6969015; doi:10.3897/phytokeys.138.36769)
Supplement: XML Treatment for Colocasia kachinensis [file phytokeys.138.36769-treatment1.xml]

<!DOCTYPE tp:taxon-treatment
  PUBLIC "-//TaxonX//DTD Taxonomic Treatment Publishing DTD v0 20100105//EN" "tax-treatment-NSO.dtd">
<tp:taxon-treatment xmlns:tp="http://www.plazi.org/taxpub"><tp:treatment-meta><kwd-group><label>Taxon classification</label><kwd><named-content xmlns:xlink="http://www.w3.org/1999/xlink" content-type="kingdom">Plantae</named-content></kwd><kwd><named-content xmlns:xlink="http://www.w3.org/1999/xlink" content-type="order">Alismatales</named-content></kwd><kwd><named-content xmlns:xlink="http://www.w3.org/1999/xlink" content-type="family">Araceae</named-content></kwd></kwd-group><mixed-citation publication-type="journal"><person-group><name><surname>Zhou</surname><given-names>Shi-Shun</given-names></name><name><surname>Quan</surname><given-names>Rui-Chang</given-names></name><name><surname>Li</surname><given-names>Ren</given-names></name><name><surname>Liu</surname><given-names>Qiang</given-names></name><name><surname>Yin</surname><given-names>Jian-Tao</given-names></name></person-group><article-title><italic><tp:taxon-name><tp:taxon-name-part taxon-name-part-type="genus" reg="Colocasia">Colocasia</tp:taxon-name-part> <tp:taxon-name-part taxon-name-part-type="species" reg="kachinensis">kachinensis</tp:taxon-name-part></tp:taxon-name></italic>, a new species of <tp:taxon-name><tp:taxon-name-part taxon-name-part-type="family">Araceae</tp:taxon-name-part></tp:taxon-name> from Myanmar</article-title><source>PhytoKeys</source><day>10</day><month>1</month><year>2020</year><volume>138</volume><fpage>41</fpage><lpage>47</lpage><pub-id pub-id-type="doi">10.3897/phytokeys.138.36769</pub-id></mixed-citation></tp:treatment-meta><tp:nomenclature><tp:taxon-name><object-id xmlns:xlink="http://www.w3.org/1999/xlink" content-type="arpha" xlink:type="simple">7F197B48-D09B-53A8-A016-6895F173083B</object-id>
            <tp:taxon-name-part taxon-name-part-type="genus" reg="Colocasia">Colocasia</tp:taxon-name-part>
            <tp:taxon-name-part taxon-name-part-type="species" reg="kachinensis">kachinensis</tp:taxon-name-part>
            <object-id xmlns:xlink="http://www.w3.org/1999/xlink" content-type="ipni" xlink:type="simple">urn:lsid:ipni.org:names:77204196-1</object-id>
          </tp:taxon-name><tp:taxon-authority>S.S.Zhou &amp; J.T.Yin, sp. nov.</tp:taxon-authority><xref ref-type="fig" rid="F1">Figures 1</xref><xref ref-type="fig" rid="F2">, 2</xref><xref ref-type="fig" rid="F3">, 3</xref><xref ref-type="fig" rid="F4">, 4</xref><tp:nomenclature-citation-list><tp:nomenclature-citation><tp:taxon-name>
                <tp:taxon-name-part taxon-name-part-type="genus" reg="Colocasia">Colocasia</tp:taxon-name-part> <tp:taxon-name-part taxon-name-part-type="infraspecific-rank">sect.</tp:taxon-name-part> <tp:taxon-name-part taxon-name-part-type="section" reg="Caulescentes">Caulescentes</tp:taxon-name-part></tp:taxon-name><comment>Engl.</comment></tp:nomenclature-citation></tp:nomenclature-citation-list></tp:nomenclature><tp:treatment-sec sec-type="diagnosis" id="SECID0E1HAC"><title>Diagnosis.</title><p>The morphological characteristics of <italic><tp:taxon-name><tp:taxon-name-part taxon-name-part-type="genus" reg="Colocasia">C.</tp:taxon-name-part> <tp:taxon-name-part taxon-name-part-type="species" reg="kachinensis">kachinensis</tp:taxon-name-part></tp:taxon-name></italic> are closely related to those of <italic><tp:taxon-name><tp:taxon-name-part taxon-name-part-type="genus" reg="Colocasia">C.</tp:taxon-name-part> <tp:taxon-name-part taxon-name-part-type="species" reg="menglaensis">menglaensis</tp:taxon-name-part></tp:taxon-name></italic> but <italic><tp:taxon-name><tp:taxon-name-part taxon-name-part-type="genus" reg="Colocasia">C.</tp:taxon-name-part> <tp:taxon-name-part taxon-name-part-type="species" reg="kachinensis">kachinensis</tp:taxon-name-part></tp:taxon-name></italic> differs in having an erect stem (see Fig. <xref ref-type="fig" rid="F3">3</xref>), no stolons, smaller leaf and inflorescence and glossy petiole and peduncle.</p></tp:treatment-sec><tp:treatment-sec sec-type="material" id="SECID0EFJAC"><title>Type.</title><p>MYANMAR. Kachin State. Putao Township, Hponkanrazi Wildlife Sanctuary, Namse Village, <named-content xmlns:xlink="http://www.w3.org/1999/xlink" content-type="dwc:verbatimCoordinates" xlink:type="simple"><named-content content-type="geo-json" specific-use="{&#34;type&#34;:&#34;Point&#34;,&#34;coordinates&#34;:[97.308417,27.297139]}" id="NCID0EOJAC" xlink:type="simple">97°18'30.3"E, 27°17'49.7"N</named-content></named-content>, alt. 1238 m, 26 April 2016, Jian-Tao Yin 2483 (Fig. <xref ref-type="fig" rid="F2">2</xref>) (holotype, HITBC!, isotype: HITBC!)</p><fig id="F1" position="float" orientation="portrait"><object-id xmlns:xlink="http://www.w3.org/1999/xlink" content-type="doi" xlink:type="simple">10.3897/phytokeys.138.36769.figure1</object-id><object-id xmlns:xlink="http://www.w3.org/1999/xlink" content-type="arpha" xlink:type="simple">95DF9181-6594-5339-BECD-5002233F2E0C</object-id><label>Figure 1.</label><caption><p><italic><tp:taxon-name><tp:taxon-name-part taxon-name-part-type="genus" reg="Colocasia">C.</tp:taxon-name-part> <tp:taxon-name-part taxon-name-part-type="species" reg="kachinensis">kachinensis</tp:taxon-name-part></tp:taxon-name></italic>. <bold>A</bold> plant <bold>B</bold> inflorescence <bold>C</bold> lower surface of leaf <bold>D</bold> spadix.</p></caption><graphic xmlns:xlink="http://www.w3.org/1999/xlink" xlink:href="phytokeys-138-041-g001.jpg" position="float" orientation="portrait" xlink:type="simple" id="oo_370046.jpg"><uri content-type="original_file" xlink:type="simple">https://binary.pensoft.net/fig/370046</uri></graphic></fig><fig id="F2" position="float" orientation="portrait"><object-id xmlns:xlink="http://www.w3.org/1999/xlink" content-type="doi" xlink:type="simple">10.3897/phytokeys.138.36769.figure2</object-id><object-id xmlns:xlink="http://www.w3.org/1999/xlink" content-type="arpha" xlink:type="simple">5BCC844C-D195-5899-973F-C34B7B7E0392</object-id><label>Figure 2.</label><caption><p>Holotype of <italic><tp:taxon-name><tp:taxon-name-part taxon-name-part-type="genus" reg="Colocasia">C.</tp:taxon-name-part> <tp:taxon-name-part taxon-name-part-type="species" reg="kachinensis">kachinensis.</tp:taxon-name-part></tp:taxon-name></italic> See text for collection details.</p></caption><graphic xmlns:xlink="http://www.w3.org/1999/xlink" xlink:href="phytokeys-138-041-g002.jpg" position="float" orientation="portrait" xlink:type="simple" id="oo_370047.jpg"><uri content-type="original_file" xlink:type="simple">https://binary.pensoft.net/fig/370047</uri></graphic></fig></tp:treatment-sec><tp:treatment-sec sec-type="description" id="SECID0EPLAC"><title>Description.</title><p>Terrestrial perennial herbs with an erect stem. Plant 54 cm high; erect stem 12 cm long, 3 cm in diam. Leaves 3–4; petiole cylindric, pale greenish, glossy, 32 cm long, 0.6 cm in diam., sheath 16 cm long, 6 cm in diam.; leaf blade oblong-ovate, peltate, 18 cm long, 12 cm wide, upper surface glossy green, lower surface greyish-white; primary lateral veins pinnate, 5 pairs, pale green on upper surface, white and raised on the lower surface. Inflorescences (1-)3(-4) emerging when the leaves unfold, 27 cm long; peduncle cylindrical, pale green, glossy, 17 cm long, 0.5 cm in diam. Spathe constricted in the lower third, lower convolute part (tube) pale green, farinose, 3.5 cm long, 1.5 cm in diam., nearly cylindrical; lamina oblong-lanceolate, erect during early blooming period, pale yellow, 6.5 cm long, 3 cm wide. Spadix 7 cm long, female zone 2.5 cm long, 0.8 cm in diam.; sterile zone between female and male zones, cylindrical, white, 0.8 cm long, 0.3 cm in diam.; male zone, white, 2 cm long, 0.6 cm in diam.; appendix white, long conical, wrinkled, 2 cm long, 0.4 cm in diam. Flowers unisexual, perigone absent. Male flower: 1–4-androus, stamens connate in truncate synandrium, thecae lateral, oblong-lineal, dehiscing by apical pore. Female flower: ovary ovoid to oblong, 1 mm long, unilocular; ovules many, 42–58, n = 2, fusiform, translucent; placentae 3–5, parietal; stylar region absent; stigma discoid-capitate; berry not seen.</p></tp:treatment-sec><tp:treatment-sec sec-type="phenology" id="SECID0EULAC"><title>Phenology.</title><p>Flowering in March to April. Fruiting unknown.</p></tp:treatment-sec><tp:treatment-sec sec-type="distribution" id="SECID0EZLAC"><title>Distribution and habitat.</title><p><italic><tp:taxon-name><tp:taxon-name-part taxon-name-part-type="genus" reg="Colocasia">C.</tp:taxon-name-part> <tp:taxon-name-part taxon-name-part-type="species" reg="kachinensis">kachinensis</tp:taxon-name-part></tp:taxon-name></italic> is so far known from a single population in Kachin State, northern Myanmar, where it grows in humid dense mountain rain forest (cover degree 70%) at alt. 1100–1400 m. In the same habitat, other plants encountered were <italic><tp:taxon-name><tp:taxon-name-part taxon-name-part-type="genus" reg="Colocasia">C.</tp:taxon-name-part> <tp:taxon-name-part taxon-name-part-type="species" reg="menglaensis">menglaensis</tp:taxon-name-part></tp:taxon-name></italic>, <italic><tp:taxon-name><tp:taxon-name-part taxon-name-part-type="genus" reg="Liquidambar">Liquidambar</tp:taxon-name-part> <tp:taxon-name-part taxon-name-part-type="species" reg="excelsa">excelsa</tp:taxon-name-part></tp:taxon-name></italic>, <italic>Terminalia myriocarpa</italic>, <italic><tp:taxon-name><tp:taxon-name-part taxon-name-part-type="genus" reg="Caryota">Caryota</tp:taxon-name-part> <tp:taxon-name-part taxon-name-part-type="species" reg="urens">urens</tp:taxon-name-part></tp:taxon-name></italic>, <italic><tp:taxon-name><tp:taxon-name-part taxon-name-part-type="genus" reg="Magnolia">Magnolia</tp:taxon-name-part></tp:taxon-name></italic> sp., <italic><tp:taxon-name><tp:taxon-name-part taxon-name-part-type="genus" reg="Musa">Musa</tp:taxon-name-part> <tp:taxon-name-part taxon-name-part-type="species" reg="itinerans">itinerans</tp:taxon-name-part></tp:taxon-name></italic>, <italic><tp:taxon-name><tp:taxon-name-part taxon-name-part-type="genus" reg="Saprosma">Saprosma</tp:taxon-name-part> <tp:taxon-name-part taxon-name-part-type="species" reg="ternate">ternate</tp:taxon-name-part></tp:taxon-name></italic>, <italic><tp:taxon-name><tp:taxon-name-part taxon-name-part-type="genus" reg="Dendrocalamus">Dendrocalamus</tp:taxon-name-part></tp:taxon-name></italic> sp., <italic><tp:taxon-name><tp:taxon-name-part taxon-name-part-type="genus" reg="Phrynium">Phrynium</tp:taxon-name-part> <tp:taxon-name-part taxon-name-part-type="species" reg="rheedei">rheedei</tp:taxon-name-part></tp:taxon-name></italic>.</p></tp:treatment-sec><tp:treatment-sec sec-type="etymology" id="SECID0EOPAC"><title>Etymology.</title><p>The species is named after the holotype region, Kachin State, Myanmar.</p></tp:treatment-sec><tp:treatment-sec sec-type="Additional examined specimens (Paratype)" id="SECID0ETPAC"><title>Additional examined specimens (Paratype).</title><p>MYANMAR. Putao Township, Kachin State, alt. 1300 m, 26 April 2016, Jian-Tao Yin 2482 (paratype: HITBC!)</p></tp:treatment-sec><tp:treatment-sec><!--Section generated to contain objects referenced in tp:taxon-treatment.--><fig id="F3" position="float" orientation="portrait"><object-id xmlns:xlink="http://www.w3.org/1999/xlink" content-type="doi" xlink:type="simple">10.3897/phytokeys.138.36769.figure3</object-id><object-id xmlns:xlink="http://www.w3.org/1999/xlink" content-type="arpha" xlink:type="simple">A8F434A3-A935-5F87-9504-26D558621A07</object-id><label>Figure 3.</label><caption><p>Stem of <italic><tp:taxon-name><tp:taxon-name-part taxon-name-part-type="genus" reg="Colocasia">C.</tp:taxon-name-part> <tp:taxon-name-part taxon-name-part-type="species" reg="kachinensis">kachinensis</tp:taxon-name-part></tp:taxon-name></italic> and morphological comparison between <italic><tp:taxon-name><tp:taxon-name-part taxon-name-part-type="genus" reg="Colocasia">C.</tp:taxon-name-part> <tp:taxon-name-part taxon-name-part-type="species" reg="menglaensis">menglaensis</tp:taxon-name-part></tp:taxon-name></italic> and <italic><tp:taxon-name><tp:taxon-name-part taxon-name-part-type="genus" reg="Colocasia">C.</tp:taxon-name-part> <tp:taxon-name-part taxon-name-part-type="species" reg="kachinensis">kachinensis</tp:taxon-name-part></tp:taxon-name></italic>. <bold>A</bold> stem of <italic><tp:taxon-name><tp:taxon-name-part taxon-name-part-type="genus" reg="Colocasia">C.</tp:taxon-name-part> <tp:taxon-name-part taxon-name-part-type="species" reg="kachinensis">kachinensis</tp:taxon-name-part></tp:taxon-name></italic><bold>B</bold> lower surface of leaf ×100 of <italic><tp:taxon-name><tp:taxon-name-part taxon-name-part-type="genus" reg="Colocasia">C.</tp:taxon-name-part> <tp:taxon-name-part taxon-name-part-type="species" reg="menglaensis">menglaensis</tp:taxon-name-part></tp:taxon-name></italic><bold>C</bold> lower surface of leaf ×100 of <italic><tp:taxon-name><tp:taxon-name-part taxon-name-part-type="genus" reg="Colocasia">C.</tp:taxon-name-part> <tp:taxon-name-part taxon-name-part-type="species" reg="kachinensis">kachinensis</tp:taxon-name-part></tp:taxon-name></italic>.</p></caption><graphic xmlns:xlink="http://www.w3.org/1999/xlink" xlink:href="phytokeys-138-041-g003.jpg" position="float" orientation="portrait" xlink:type="simple" id="oo_370048.jpg"><uri content-type="original_file" xlink:type="simple">https://binary.pensoft.net/fig/370048</uri></graphic></fig><fig id="F4" position="float" orientation="portrait"><object-id xmlns:xlink="http://www.w3.org/1999/xlink" content-type="doi" xlink:type="simple">10.3897/phytokeys.138.36769.figure4</object-id><object-id xmlns:xlink="http://www.w3.org/1999/xlink" content-type="arpha" xlink:type="simple">74797779-0321-53C2-A2C7-57352EF7D57E</object-id><label>Figure 4.</label><caption><p>Male flower of <italic><tp:taxon-name><tp:taxon-name-part taxon-name-part-type="genus" reg="Colocasia">C.</tp:taxon-name-part> <tp:taxon-name-part taxon-name-part-type="species" reg="kachinensis">kachinensis.</tp:taxon-name-part></tp:taxon-name></italic> Drawn by Mr. Bo Pan from the holotype. <bold>A</bold> Male part of spadix <bold>B</bold> 1-androus flower <bold>C</bold> 2-androus flower <bold>D</bold> 4-androus flower <bold>E</bold> 3-androus flower.</p></caption><graphic xmlns:xlink="http://www.w3.org/1999/xlink" xlink:href="phytokeys-138-041-g004.jpg" position="float" orientation="portrait" xlink:type="simple" id="oo_370049.jpg"><uri content-type="original_file" xlink:type="simple">https://binary.pensoft.net/fig/370049</uri></graphic></fig></tp:treatment-sec></tp:taxon-treatment>
